# Supplementary material for: Elevated B12/CRP Index as a Simple Prognostic Indicator in Patients with Metastatic Renal Cell Carcinoma Treated with First-Line Targeted Therapy
Source: Biomedicines. 2026 May 16;14(5):1131. doi: 10.3390/biomedicines14051131 (PMC13204295; doi:10.3390/biomedicines14051131)
Supplement: Supplementary file 1 [file biomedicines-14-01131-s001.zip]

Archive with 1 entries (1 files):
- biomedicines-4209736-supplementary.pdf
